# Supplementary material for: Biochemical Reference Intervals of Free‐Ranging Koalas ( Phascolarctos cinereus ) in South Australia
Source: Vet Clin Pathol. 2025 Jul 2;54(3):300–8. doi: 10.1111/vcp.70024 (PMC12444011; doi:10.1111/vcp.70024)
Supplement: Supplementary file 2 — Table S2. Raw data. Yellow indicates removed outliers and blank cells indicate insufficient sample volume for analysis. [file VCP-54-300-s003.xlsx]

## Sheet: All koalas
ID	Population	Year	Sex	Age group	KoRV	Chlamydia	ALT - U/L	AST - U/L	ALP - U/L	GGT- U/L	Bicarbonate - mmol/L	CK - U/L	Calcium - mmol/L	Chloride - mmol/L	Cholesterol - mmol/L	Creatinine - umol/L	Glucose - mmol/L	Phosphate - mmol/L	Potassium - mmol/L	SDMA - ug/dL	Magnesium - mmol/L	Sodium - mmol/L	Total Protein - g/L	Albumin - g/L	Globulin - g/L	A:G	Triglyceride - mmol/L	Urea - mmol/L
1	KI	2016	Female	A	Negative	Negative	5	18	64	11	20	339	2.82	100	2.3	77	7	1.34	5	16	1.46	139	69	40	29	1.37931	0.8	1.3
2	KI	2016	Female	A	Negative	Negative	24	51	66	11	23	1193	2.64	102	2.2	82	4.9	1.24	4.4	18	0.75	145	63	42	21	2	1.2	1
3	KI	2016	Female	YA	Negative	Negative	10	24	170	14	19	860	2.79	100	1.5	90	5.5	1.34	5.7	16	0.88	139	60	42	18	2.33333	1.5	2.6
4	KI	2016	Female	A	Negative	Negative	6	19	57	14	20	399	2.73	100	2.2	87	5.6	1.22	3.6	16	0.52	142	61	40	21	1.90476	2	0.7
5	MLR	2016	Male	A	Negative	Negative	5	16	252	13	25	172	2.7	109	1.7	86	9	0.74	4.3	12	0.82	149	49	31	18	1.72222	1	0.8
6	MLR	2016	Female	A	Negative	Negative	6	13	94	10	23	187	2.64	104	1.9	75	7.5	0.63	4.6	13	0.76	146	60	40	20	2	1.1	1.2
7	MLR	2016	Male	J	Negative	Negative										92.7												0.6
8	MLR	2016	Female	YA	Negative	Negative	19.3	63	79.5							97.4							59.6	39.8	19.8	2.0101		3
9	KI	2016	Female	A	Negative	Negative	16	53	143	14	17		3.01	96	2.3	130	4.6	1.5	4.7	26	0.87	136	67	46	21	2.19048	1.9	1.4
10	KI	2016	Female	A	Negative	Negative	16	52	110	9	17		2.79	96	1.8	79	7.9	1.43	4.9	16	0.66	136	68	44	24	1.83333	1.2	3.2
11	KI	2016	Female	A	Negative	Negative	14	50	115	19	14	1376	2.94	102	1.9	86	6.1	1.36	6.9	18	1.18	136	66	38	28	1.35714	1.8	1.2
12	KI	2016	Female	YA	Negative	Negative	12	49	444	12	18	1954	2.69	104	1.8	101	4.9	1.49	5.6	27	0.97	139	56	38	18	2.11111	1	2.3
13	MLR	2016	Female	YA	Negative	Negative	8	47	203	10	16	506	2.76	97	1.8	104	3.7	1.63	4.9	12	1.43	141	56	41	15	2.73333	1.3	2.5
14	KI	2016	Female	YA	Negative	Negative	14	46	149	18	16	1526	3.08	103	2	96	8	0.98	5.4	21	0.95	141	70	45	25	1.8	1.1	1.2
15	KI	2016	Female	YA	Negative	Negative	14	41	142	14	19	970	2.8	101	1.4	102	5.3	1.26	4.2	18	0.94	141	62	41	21	1.95238	0.7	0.9
16	KI	2016	Female	A	Negative	Negative	63	38	86	15	22	310	2.95	97	2.7	79	7.4	1.39	4.6	14	1.16	144	70	43	27	1.59259	1.1	2.4
17	KI	2016	Female	A	Negative	Negative	9	38	83	16	22	1156	2.79	100	1.6	130	4.8	1.21	3.9	23	0.56	142	69	44	25	1.76	0.7	2.1
18	KI	2016	Female	A	Negative	Negative	12	37	142	15	17	1564	2.79	107	2.1	105	5.4	1.08	4.4	23	0.83	144	64	43	21	2.04762	1.4	2
19	KI	2016	Female	A	Negative	Negative	9	37	112	13	14	1250	2.97	100	2.1	105	6.8	1.18	5.2	20	0.88	136	69	44	25	1.76	1	0.9
20	KI	2016	Female	A	Negative	Negative	11	35	174	17	24	780	3.05	95	2.6	91	5.2	1.87	5.2	23	1.53	142	70	45	25	1.8	0.8	6
21	KI	2016	Female	A	Negative	Negative	9	34	30	10	17	837	2.45	100	2.3	91	5	1.55	4.2	17	0.78	141	68	41	27	1.51852	1.1	4.4
22	KI	2016	Female	YA	Negative	Negative	23	33	537	11	18	1031	2.56	99	3	92	6	1.92	7.2	20	1.63	138	53	36	17	2.11765	0.8	5.6
23	KI	2016	Female	A	Negative	Negative	11	33	119	13	23	1924	2.93	91	2.3	94	7.4	1.52	4.4	18	1.09	139	70	46	24	1.91667	0.7	3.8
24	KI	2016	Female	YA	Negative	Negative	22	32	374	10	18	1062	2.87	95	1.9	105	5.1	1.76	5.5	19	1.1	136	57	41	16	2.5625	1.9	0.8
25	KI	2016	Female	A	Negative	Negative	12	31	223	14	19	1985	2.78	96	2.7	100	5.7	1.86	4.6		1.23	138	65	43	22	1.95455	0.8	3
26	KI	2016	Female	A	Negative	Negative	12	31	205	13	15	1221	2.88	101	2.7	106	4.7	1.42	6.1	31	0.81	138	70	40	30	1.33333	1.3	2.9
27	KI	2016	Female	A	Negative	Negative	9	30	131	15	20	816	2.94	99	1.7	105	5.8	1.49	4.8	28	0.9	143	73	45	28	1.60714	0.5	6
28	KI	2016	Female	YA	Negative	Negative	19	28	442	8	16	772	2.75	102	3.4	78	7.1	2.22	5.2	28	1.06	140	62	41	21	1.95238	2.2	4.5
29	KI	2016	Female	J	Negative	Negative	21	28	344	9	23	874	2.83	99	2.5	88	4.5	1.76	4.6	24	0.96	145	56	39	17	2.29412	1.2	1.1
30	KI	2016	Female	A	Negative	Negative	10	27	120	19	20	608	3.01	95	2.5	80	7.6	1.51	5.6	17	1.05	139	65	43	22	1.95455	1	1.5
31	KI	2016	Female	YA	Negative	Negative	18	25	511	12	21	751	2.26	101	2.8	101	4.1	2.46	4.9	25	1.28	144	52	38	14	2.71429	0.8	8.3
32	MLR	2016	Male	YA	Negative	Negative	10	25	143	7	22	167	3.02	101	1.7	103	4	0.85	4.8	14	1.31	145	66	40	26	1.53846	1.3	2.1
33	KI	2016	Female	A	Negative	Negative	10	24	101	15	15	604	2.76	104	1.6	87	5.9	1.15	5.1	18	1.05	139	70	42	28	1.5	0.5	5.3
34	KI	2016	Female	A	Negative	Negative	12	24	167	16	16	595	3.03	100	2	96	4.1	1.54	6.1	16	1.32	140	69	44	25	1.76	1.3	4.8
35	KI	2016	Female	YA	Negative	Negative	16	24	396	8	14	1206	2.74	97	1.4	54	10.7	2.55	5	19	1.11	136	51	38	13	2.92308	0.8	4
36	KI	2016	Female	A	Negative	Negative	11	23	59	13	21	556	2.76	99	2.6	124	4.6	1.02	5.1	23	0.98	139	66	40	26	1.53846	0.9	4.8
37	KI	2016	Female	A	Negative	Negative	20	23	132	13	16	409	2.88	100	1.5	94	7.8	1.54	4.9	15	0.79	138	64	40	24	1.66667	1.5	3.7
38	KI	2016	Female	A	Negative	Negative	12	23	212	10	15	227	2.79	97	2.9	93	3.7	1.22	6.1	22	1.33	133	74	41	33	1.24242	0.9	3.1
39	KI	2016	Female	YA	Negative	Negative	14	23	333	14	17	583	2.91	94	2.6	109	6.8	1.67	6.4	16	1.45	136	65	42	23	1.82609	1.1	2.9
40	MLR	2016	Female	A	Negative	Negative	10	23	101	12	22	263	2.78	99	2	118	4.5	0.49	5.1	15	1.03	142	58	40	18	2.22222	1.6	1.4
41	MLR	2016	Female	A	Negative	Negative	6	22	159	14	22	510	2.89	100	1.9	95	4.4	1.24	4.7	18	1.07	146	63	41	22	1.86364	1	1.5
42	KI	2016	Female	A	Negative	Negative	9	21	173	13	18	858	2.92	95	1.9	98	8.1	1.61	4.6	21	0.76	137	67	45	22	2.04545	1.5	2.5
43	KI	2016	Female	YA	Negative	Negative	8	20	228	15	17	544	2.78	102	2.2	95	5.5	1.45	4.4	16	0.73	143	64	44	20	2.2	1.1	3.6
44	KI	2016	Female	A	Negative	Negative	13	20	308	11	16	479	2.92	101	2.2	71	5.3	1.5	5.6	28	0.91	138	65	41	24	1.70833	1.3	3.2
45	KI	2016	Female	YA	Negative	Negative	17	20	375	14	15	298	2.88	104	2	81	6.5	1.55	8.9	28	1.05	131	57	39	18	2.16667	1	1.7
46	KI	2016	Female	A	Negative	Negative	8	20	76	14	16	496	2.87	100	1.9	118	7.2	1.16	5	24	0.83	137	62	40	22	1.81818	1	0.6
47	KI	2016	Female	YA	Negative	Negative	15	19	478	15	16	971	2.82	95	2.2	100	4.2	2.05	6.1	27	1.16	134	55	37	18	2.05556	0.8	3.3
48	KI	2016	Female	A	Negative	Negative	9	19	277	14	17	355	2.94	102	2.7	97	5.3	1.33	4.9	15	0.76	141	70	39	31	1.25806	1.3	1.8
49	KI	2016	Female	YA	Negative	Negative	17	19	417	11	19	329	2.71	97	2.2	101	6.9	1.85	5.2	26	1.19	136	51	36	15	2.4	0.9	0.2
50	KI	2016	Female	YA	Negative	Negative	11	18	446	11	17	431	2.92	106	2.6	83	4.3	1.39	5.1	17	1.34	143	60	37	23	1.6087	0.8	4.7
51	KI	2016	Female	A	Negative	Negative	10	18	189	11	18	659	2.76	100	1.8	95	6.5	1.57	6.2	21	1.33	137	64	41	23	1.78261	0.3	3.5
52	MLR	2016	Male	A	Negative	Negative	7	18	95	10	20	175	2.75	103	1.7	96			4.5		1.18	142	68	40	28	1.42857		1.7
53	KI	2016	Female	A	Negative	Negative	9	18	346	12	25	412	2.78	95	2.9	100	7	1.15	5.9	20	1.41	140	57	37	20	1.85	0.6	1.5
54	KI	2016	Female	A	Negative	Negative	9	17	86	16	21	484	2.99	95	2.5	90	8.3	1.44	5.2	20	0.94	140	72	45	27	1.66667	1.9	4.2
55	KI	2016	Female	YA	Negative	Negative	16	17	137	16	24	256	2.94	94	2.3	73	7.6	1.71	4.2	13	1.27	144	74	44	30	1.46667	1.5	4.2
56	KI	2016	Female	A	Negative	Negative	6	17	189	15	17	454	2.8	95	2.6	77	6	1.6	4.3	16	1.46	141	67	43	24	1.79167	0.9	3.2
57	KI	2016	Female	A	Negative	Negative	11	17	324	15	12	376	2.95	100	2.4	86	3.6	1.3	5.3	23	0.85	133	67	41	26	1.57692	1	1.1
58	MLR	2016	Male	YA	Negative	Negative	9.2	16.4	135.5	7	18.5	241.2				83.3							57.8	39.5	18.3	2.15847		3.4
59	KI	2016	Female	A	Negative	Negative	6	16	115	16	17	317	2.72	105	1.9	84	5.9	0.92	5.3	11	0.95	142	75	45	30	1.5	0.8	3.9
60	KI	2016	Female	A	Negative	Negative	7	16	57	15	20	197	3.02	101	1.7	100	5.7	1.22	4.1	17	0.85	145	69	43	26	1.65385	0.9	2.9
61	KI	2016	Female	YA	Negative	Negative	6	15	311	14	14	375	2.69	98	2.1	95	7.4	1.95	6.2	18	1.03	135	59	40	19	2.10526	1.2	4.6
62	KI	2016	Female	A	Negative	Negative	6	13	141	14	18	247	2.78	98	1.6	104	6	1.15	5.1	26	0.66	139	67	43	24	1.79167	1.3	2.6
63	KI	2016	Female	A	Negative	Negative	8	13	450	16	16	320	2.85	101	2.4	78	6.7	1.26	5.7	21	0.81	133	61	37	24	1.54167	2	1.1
64	KI	2016	Female		Negative	Negative	9	12	239	11	17	303	2.83	97	1.7	79	6.6	1.91	5.6	21	1.06	136	63	39	24	1.625	0.4	2.8
65	KI	2016	Female	A	Negative	Negative	7	12	52	14	15	312	2.83	104	2.6	95	6.7	1.04	4.2	13	0.64	140	75	45	30	1.5	1.7	2.7
66	KI	2016	Female	A	Negative	Negative	7	9	576	13	14	190	2.73	102	2.1	86	5	1.45	5.5	16	0.91	134	60	37	23	1.6087	0.9	1.3
67	KI	2016	Female	A	Negative	Negative	19		65	9	14		2.84	97	2	96	5.4	1.49	5.3	16	0.72	135	69	41	28	1.46429	0.9	5.8
68	KI	2016	Female	A	Negative	Negative	26		109	15	18		2.85	98	1.1	85	5.4	1.3	4.9	17	0.57	138	68	47	21	2.2381	0.7	4.5
69	KI	2016	Female	A	Negative	Negative	20		69	15	18		2.97	102	2.1	100	5.5	1.25	4.9	16	0.86	141	67	44	23	1.91304	1	2.6
70	KI	2016	Female	A	Positive	Negative	49	34	79	16	20	644	2.68	97	2.3	74	7.5	2.16	4.5	16	1.07	138	67	37	30	1.23333	1.3	1.3
71	MLR	2016	Male	YA	Positive	Negative	12	22	309	10	21	259	2.41	101	2.6	72	4.6	1.71	4.6	15	1.42	141	46	29	17	1.70588	0.7	2.6
72	MLR	2016	Female	A	Positive	Negative	7	22	179	16	25	223	2.82	106	2.3	86	6.1	0.69	4.4	14	1.19	148	60	39	21	1.85714	1.3	1.3
73	MLR	2016	Male	A	Positive	Negative	6	19	91	11	20	184	2.52	107	1.4	58	5.8	1.09	4.9	13	1.1	147	52	28	24	1.16667	1	1.6
74	MLR	2016	Female	A	Positive	Negative	8	14	149	14	22	332	2.77	102	2.2	134	6.3	0.94	5.1	26	0.96	141	61	40	21	1.90476	0.7	2.9
75	MLR	2016	Male	A	Positive	Negative	5	12	118	13	23	127	2.67	98	2	114	6.3	1.17	4.5	17	0.95	140	64	40	24	1.66667	1.1	1.1
76	KI	2016	Female	A	Positive	Negative	8	10	79	7	16	328	2.24	101	2.1	123	8.3	2.51	7.3	29	1.22	134	54	33	21	1.57143	1.7	9.2
77	MLR	2016	Female		Positive	Negative		10	48	8	22	147	2.64	104	2	88	5.5	0.79	4.1	14	1.15	146	64	42	22	1.90909	2.4	3.3
78	MLR	2016	Male		Positive	Negative										85.9							49.9					1.4
79	MLR	2016	Male	J	Positive	Negative										78.4							54	37	17	2.17647		0.9
80	KI	2016	Female	A	Positive	Negative	17	68	54	11	17	2148	2.68	101	1.8	63	6.1	0.98	4.4	13	0.72	138	66	37	29	1.27586	1	3.2
81	KI	2016	Female	YA	Positive	Negative	29	64	386	14	15		3.03	102	2.2	95	5.4	2.15	7.7	19	1.19	138	57	40	17	2.35294	1.1	4.1
82	KI	2016	Female	A	Positive	Negative	11	61	90	14	16	2106	2.67	105	2.7	132	5	1.13	4.4	25	0.64	145	69	43	26	1.65385	1.3	3.1
83	KI	2016	Female	A	Positive	Negative	19	55	79	14	19		2.77	99	1.7	87	4.4	1.64	4.2	18	0.71	140	72	45	27	1.66667	1.1	4.2
84	KI	2016	Female	A	Positive	Negative	22	50	97	8	20		2.83	101	3.5	93	6.1	1.12	6.1	13	1.03	140	62	38	24	1.58333	2.6	1.4
85	KI	2016	Female	YA	Positive	Negative	16	48	165	15	18	1960	2.75	95	1.9	104	5	1.89	6.8	22	0.89	134	61	43	18	2.38889	1.6	2.7
86	KI	2016	Female	A	Positive	Negative	13	43	130	13	20	1156	2.77	98	2.4	102	6.1	1.49	5.4	25	0.95	140	70	46	24	1.91667	0.9	7.5
87	KI	2016	Female	YA	Positive	Negative	14	42	139	9	22		2.7	89	1.9	87	7.2	1.91	7	21	1.21	137	63	40	23	1.73913	1.7
88	MLR	2016	Female	A	Positive	Negative	15	40	75	13	22	902	2.65	100	2.4	92	5	1.31	6	14	1.42	146	65	43	22	1.95455	1.1	2.6
89	KI	2016	Female	YA	Positive	Negative	13	36	177	14	14	1619	2.91	103	1.4	95	8.3	1.79	5.4	18	1.02	141	64	45	19	2.36842	0.9	4.9
90	KI	2016	Female	YA	Positive	Negative	14	35	249	11	18	984	2.66	102	2.1	75	3.7	1.68	4.8	16	1.07	141	59	40	19	2.10526	0.6	3.2
91	KI	2016	Female	J	Positive	Negative	13	31	363	12	19	870	2.68	97	1.9	86	4.8	2.75	4.6	26	1.56	143	60	42	18	2.33333	1.2	6.2
92	KI	2016	Female	A	Positive	Negative	9	31	124	15	16	927	2.78	102	1.8	100	6.3	1.14	5.9	12	0.88	138	62	43	19	2.26316	1	2.9
93	KI	2016	Female	J	Positive	Negative	15	31	357	10	14	1460	2.72	100	3.7	81	8.6	2.54	5.4	21	1.03	143	56	41	15	2.73333	2.7	2.4
94	KI	2016	Female	A	Positive	Negative	9	30	163	13	19	870	2.37	104	2.7	81	4.9	1.61	4.9	19	1.13	143	67	40	27	1.48148	0.8	3.3
95	KI	2016	Female	A	Positive	Negative	11	29	72	16	15	1018	2.73	105	1.7	108	5.3	1.37	4.9	21	0.7	140	70	43	27	1.59259	0.5	5.2
96	MLR	2016	Female	J	Positive	Negative	8	28	589	12	20	617	2.81	99	1.6	88	5.5	1.58	4	18	0.89	142	55	40	15	2.66667	0.9	2.5
97	MLR	2016	Female	YA	Positive	Negative	8	27	242	7	23	416	2.67	97	1.7	91	4.3	1.06	4	12	0.83	142	60	41	19	2.15789	1.2	2.8
98	MLR	2016	Male	YA	Positive	Negative	5	26	203	12	17	317	4.19	107	1.8	96	4.9	0.61	4.6	13	1.18	141	61	41	20	2.05	1.2	1.5
99	KI	2016	Female	J	Positive	Negative	23.4	25	480.5	8		556.5			3.4	63.2					1.51		52.8	35.3	17.5	2.01714	2.45	6.3
100	MLR	2016	Male	YA	Positive	Negative	11	25	379	15	20	381	2.76	102	1.7	94	3.5	1.41	4.8	15	1.12	141	57	39	18	2.16667	0.8	1.8
101	KI	2016	Female	A	Positive	Negative	10	23	358	14	17	737	2.7	94	2.8	100	6.2	1.59	4.6	24	1.1	136	65	45	20	2.25	0.5	6.9
102	KI	2016	Female	A	Positive	Negative	9	23	60	13	18	403	2.91	98	2.7	92	5.8	1.54	4.5	20	1.04	140	72	46	26	1.76923	1.2	4.3
103	KI	2016	Female	A	Positive	Negative	12	23	94	9	16	736	2.78	100	2.2	88	8.7	1.38	5.5	20	0.86	139	70	45	25	1.8	0.8	2.9
104	MLR	2016	Male	A	Positive	Negative	9.1	22.8	86							96.9							63.8	41.6	22.2	1.87387		2.3
105	KI	2016	Female	YA	Positive	Negative	9	21	273	12	22	486	2.88	102	2	103	4.3	1.67	4.5	21	1.38	147	63	43	20	2.15	0.4	6
106	KI	2016	Female	A	Positive	Negative	6	21	49	14	18	574	2.84	100	2.5	83	8.2	1.18	4.2	16	0.63	140	73	45	28	1.60714	1.9	3.9
107	KI	2016	Female	YA	Positive	Negative	14	20	281	10	15	768	2.86	101	1.5	105	5.6	1.89	5.5	21	1.38	140	66	44	22	2	0.5	4.3
108	MLR	2016	Male	A	Positive	Negative	8	20	71	8	18	294	2.84	100	1.6	89	3.8	1.31	4.3	13	1.3	140	58	39	19	2.05263	1.6	2.2
109	KI	2016	Female	A	Positive	Negative	12	20	204	15	13	412	2.59	103	1.6	73	4.3	1.26	4.9	21	0.68	136	68	36	32	1.125	0.8	1.6
110	KI	2016	Female	A	Positive	Negative	11	18	598	14	17	888	2.88	98	1.7	76	5.9	1.71	6.9	24	1.16	133	57	38	19	2	0.6	1.3
111	KI	2016	Female	A	Positive	Negative	7	17	86	17	16	636	2.86	103	1.7	110	5.8	0.98	4.3	17	0.72	141	69	43	26	1.65385	0.7	6.5
112	MLR	2016	Female	YA	Positive	Negative	7	17	120	15	20	286	2.68	99	1.9	118	6.4	0.97	5.4	14	0.76	138	56	38	18	2.11111	0.6	3
113	MLR	2016	Female	YA	Positive	Negative	6	17	89	11	21	167	2.69	103	1.2	111	6.3	0.97	4.4	18	0.91	142	61	40	21	1.90476	0.5	0.9
114	KI	2016	Female	A	Positive	Negative	8	16	90	17	18	338	3.03	95	2.2	90	7.9	1.61	5.4	14	1.17	139	68	44	24	1.83333	1	3.1
115	MLR	2016	Female	A	Positive	Negative	7	15.9								91							60.1	41.5	18.6	2.23118		2.7
116	KI	2016	Female	A	Positive	Negative	6	15	49	10	21	499	2.86	94	2	83	8.2	1.67	4.3	19	0.66	137	67	43	24	1.79167	1.7	4.9
117	KI	2016	Female	A	Positive	Negative	7	15	65	12	18	311	2.9	99	2.7	82	7.6	1.23	4.3	18	0.67	140	70	46	24	1.91667	1.8	3
118	MLR	2016	Female		Positive	Negative	5	15	76	10	18	236	2.64	102	2	93	4.3	1.2	5	12	1.19	145	61	42	19	2.21053	0.5	2.4
119	KI	2016	Female	A	Positive	Negative	10	14	214	10	15	482	2.83	99	2.1	111	8.3	1.79	6	19	0.85	139	66	44	22	2	0.9	6
120	MLR	2016	Male	YA	Positive	Negative	6	14	140	8	17	127	2.85	101	1.4	117	5.2	1.26	4.9	20	1.11	143	68	41	27	1.51852	0.8	1.6
121	MLR	2016	Female	A	Positive	Negative	6	11	98	15	19	115	2.96	103	2.4	113	6.8	1.18	4.2	15	1.14	150	66	45	21	2.14286	1.2	3.3
122	KI	2016	Female	YA	Positive	Negative	11	11	317	11	14	341	2.66	100	2.9	92	5.7	1.33	4.5	18	1.42	140	65	39	26	1.5	0.9	3.1
123	KI	2016	Female	A	Positive	Negative	6	11	305	17	18	319	2.8	101	3.1	90	7	1.68	5.5	20	1.25	138	65	42	23	1.82609	1.5	1.3
124	KI	2016	Female	A	Positive	Negative	24		137	12	14		2.82	101	1.8	102	7.1	1.62	5.5	16	1.15	137	64	43	21	2.04762	1.3	2.2
125	MLR	2016	Male	A	Negative	Positive										127.2							58.6					4.9
126	MLR	2016	Male	A	Negative	Positive	6	17	72	11	19	255	2.95	95	1.4	87	2.5	0.87	4.1	13	1.1	134	57	40	17	2.35294	0.7	2.7
127	MLR	2016	Female	YA	Negative	Positive	6	16	85	7	22	99	2.63	97	1.6	104	6.8	1.26	4.5	17	0.96	138	62	41	21	1.95238	1.2	3.4
128	MLR	2016	Male	A	Negative	Positive	6	15	83	10	23	141	3.01	108	1.9	91	4.1	1.09	4.4	17	1.18	150	65	40	25	1.6	1.2	2
129	MLR	2016	Female	YA	Negative	Positive	8	19	326	9	25	252	2.96	99	1.5	77	4.9	1.27	4.8	25	0.98	144	58	40	18	2.22222	0.5	2.3
130	MLR	2016	Female	A	Negative	Positive	8	15	77	10	18	224	2.79	102	2.5	107	3.7	0.88	5	21	1.21	145	56	38	18	2.11111	2	3
131	MLR	2016	Female	J	Negative	Positive	6	15	334	8	18	432	2.68	99	1.7	71	6.2	1.6	5.6	21	1.23	142	57	40	17	2.35294	0.6	2
132	MLR	2016	Female		Positive	Positive	13	21	75	6	17	212	2.61	105	1.7	103	7.8	1.1	4.8	16	0.96	147	61	41	20	2.05	1.5	4.3
133	MLR	2016	Female	A	Positive	Positive		20.7								83.8							49.8	33.1	16.7	1.98204		2.8
134	MLR	2016	Male	A	Positive	Positive	6	20	77	9	23	207	3.11	99	1.7	100	6.6	0.98	4.5	14	1.09	140	60	39	21	1.85714	0.8	1.5
135	MLR	2016	Female	YA	Positive	Positive	7	18	53	7	24	397	2.99	100	2	90	10.7	0.29	4.2	10	0.7	140	54	34	20	1.7	2.3	0.5
136	MLR	2016	Male	A	Positive	Positive	6	17	48	11	23	212	3.47	103	1.8	87	6.5	0.79	4.6	14	1.11	143	61	40	21	1.90476	1.7	1.4
137	MLR	2016	Female	A	Positive	Positive	6	16	30	11	18	171	2.57	105	1.5	76	4	0.75	4.2	16	1.16	143	59	37	22	1.68182	1	0.3
138	MLR	2016	Female	A	Positive	Positive	6	14	71	6	26	174	2.42	96	1.7	75	7.8	0.91	5.2	13	0.86	137	52	32	20	1.6	1.7	2.3
139	MLR	2016	Female	YA	Positive	Positive	6.7									96.2							51.7	35	16.7	2.09581		3.3
140	MLR	2016	Female	A	Positive	Positive	9	53	58	6	16	359	2.71	103	1.5	95	6.5	0.87	4.6	12	1.07	144	63	40	23	1.73913	0.4	2.5
141	MLR	2016	Female	J	Positive	Positive	10	28	327	8	18	553	2.54	92	1.6	71	7.3	1.71	5.4	16	0.93	139	51	36	15	2.4	1.6	3.4
142	MLR	2016	Male	A	Positive	Positive	7	19	163	6	22	216	2.83	103	1.9	124	4.1	1.03	5.2	19	0.97	147	59	38	21	1.80952	1.3	3.2
143	MLR	2016	Female	YA	Positive	Positive	7	15	282	10	18	356	2.76	99	1.2	91	5.5	1.22	4	16	0.87	139	56	39	17	2.29412	0.4	2.3
144	MLR	2016	Female	A	Positive	Positive	6	14	29	7	18	172	2.72	104	1.8	97	3.8	0.76	4.4	13	0.92	141	55	37	18	2.05556	2.5	2
145	MLR	2016	Male	YA	Positive	Positive	3	12	158	14	24	135	2.77	100	2	78	4.8	1.24	5.1	14	1.19	144	58	38	20	1.9	1.4	3.3
146	MLR	2018	Male	YA	Negative		6	57	44	13	22	425	3.07	97	1.5	112	3.1	0.9	4.7	20	1.33	142	59	35	24	1.45833	1.9	3.2
147	MLR	2018	Female	J	Negative		6	17	74	11	18	300	2.75	104	1.8	110	5	1.13	4.8	12	1.04	141	56	37	19	1.94737	1.7	3.8
148	MLR	2018	Female	YA	Negative		6	15	65	12	19	168	3.05	108	2	128	2.6	0.83	4.9	14	1.05	153	67	44	23	1.91304	2.3	5.6
149	MLR	2018	Female	A	Negative		5	14	90	15	17	151	2.49	108	1.8	98	6.2	0.85	4.7	11	0.9	144	52	36	16	2.25	1.9	1
150	MLR	2018	Female	A	Negative		5		17	16	23	299	2.64	103	1.2	74	4.4	1.37	4.5	11	1.16	143	61	39	22	1.77273	1.2	3
151	MLR	2018	Male	J	Negative		17	52	364	9	15	854	2.8	101	1.2	85	5	1.71	5.5	16	1.19	145	48	35	13	2.69231	1.2	5.4
152	MLR	2018	Male	YA	Negative		16	36	189	11	21	283	3.31	102	2	119	2.3	1.1	6	22	1.21	144	64	42	22	1.90909	1.5	2
153	MLR	2018	Female	YA	Negative		9	33	74	17	20	856	2.5	98	2.1	96	4.8	1.33	5	12	1	144	60	41	19	2.15789	1.3	4.9
154	MLR	2018	Male	J	Negative		11	33	584	11	19	1227	2.79	102	1.4	65	5.2	1.44	4.6	12	1	142	52	39	13	3	1.1	2.7
155	MLR	2018	Male	YA	Negative		11	27	110	7	19	155	2.97	98	1.5	122	3.2	1.47	7.4	15	1.36	144	65	40	25	1.6	1.5	3.8
156	MLR	2018	Female	YA	Negative		6	27	62	12	19	640	2.64	101	1.4	93	3.9	0.95	3.6	9	0.95	142	58	37	21	1.7619	1.2	2.2
157	MLR	2018	Male	YA	Negative		11	24	128	7	21	353	2.67	98	1.3	86	5.8	0.92	4.5	12	1.06	138	60	36	24	1.5	0.5	2.4
158	MLR	2018	Male	YA	Negative		6	22	494	8	26	244	2.67	95	1.6	91	4.1	1.3	5.9	12	1.31	139	56	38	18	2.11111	0.9	3.8
159	MLR	2018	Male	YA	Negative		6	22	49	11	21	166	2.71	107	1.6	119	4.9	0.97	4.2	11	1.48	149	65	41	24	1.70833	1.3	3.3
160	MLR	2018	Female	YA	Negative		8	21	34	13	18	239	2.79	104	1.9	102	2.3	1.14	4.1	15	1	148	63	42	21	2	1.9	3.6
161	MLR	2018	Female	A	Negative		7	21	96	9	21	368	2.53	97	1.6	116	5.1	1.09	4.7	14	0.96	140	58	38	20	1.9	1.3	3.5
162	MLR	2018	Female	YA	Negative		7	21	40	8	22	353	2.49	101	1.5	91	6.4	1.25	5	15	1.02	142	62	40	22	1.81818	1.6	3
163	MLR	2018	Female	YA	Negative		11	21	85	8	19	156	2.53	102	1.6	71	6.2	0.82	4.6	10	0.98	140	61	38	23	1.65217	1.5	2.8
164	MLR	2018	Female	YA	Negative		7	20	52	9	24	354	2.73	100	1.3	92	6	0.61	4.3	9	1.03	141	60	38	22	1.72727	1.4	4.2
165	MLR	2018	Male	J	Negative		10	20	625	11	25	539	2.67	95	1.8	57	6.1	2.07	5.1	10	1.16	142	49	35	14	2.5	1	3.2
166	MLR	2018	Female	J	Negative		8	20	345	12	21	530	2.66	95	1.7	79	5.1	1.73	4.7	10	1.02	142	53	38	15	2.53333	1.3	2.9
167	MLR	2018	Female	A	Negative		6	19	33	12	23	235	2.69	98	1.6	100	4.4	1.22	5.9	16	0.96	141	62	40	22	1.81818	1.7	3.7
168	MLR	2018	Female	YA	Negative		9	19	99	16	13	277	2.83	104	1.8	115	2.3	0.89	4.5	16	1.22	148	66	45	21	2.14286	1.2	1.8
169	MLR	2018	Female	YA	Negative		7	18	117	13	20	387	2.57	100	2.2	88	5.1	1.1	5	11	0.88	140	58	41	17	2.41176	1.6	4.6
170	MLR	2018	Male	YA	Negative		6	18	64	11	19	242	2.47	97	1.7	85	6.9	0.86	4.1	9	0.83	136	56	37	19	1.94737	0.6	2.9
171	MLR	2018	Female	A	Negative		7	17	39	13	19	133	2.51	108	1.8	86	5	1.29	4.5	12	1.23	146	59	39	20	1.95	1.7	2.2
172	MLR	2018	Female	A	Negative		8	16	92	12	18	236	2.34	101	1.6	117	4.9	1.11	3.7	15	1.1	144	60	38	22	1.72727	1.8	4.7
173	MLR	2018	Female	A	Negative		6	16	40	11	12	143	2.53	100	1.3	107	4.6	1.59	5.8	10	1.26	143	59	34	25	1.36	1.9	3.4
174	MLR	2018	Male	YA	Negative		6	15	316	12	23	236	4.1	97	1.9	92	5	1.17	5	11	1.27	135	55	37	18	2.05556	1.4	4.7
175	MLR	2018	Male	J	Negative		8	15	372	15	22	313	2.67	100	1.8	76	4.8	1.71	4.7	15	1.13	143	55	38	17	2.23529	1	3.6
176	MLR	2018	Female	YA	Negative		5	15	84	13	20	195	2.69	105	1.8	105	5.9	0.79	4.4	10	1.08	146	64	43	21	2.04762	1.7	2.9
177	MLR	2018	Female	A	Negative		6	15	19	12	20	193	2.46	113	2.2	100	5.7	1.31	3.7	11	1.06	151	57	36	21	1.71429	1.7	2.5
178	MLR	2018	Female	A	Negative		5	14	59	17	20	171	2.67	108	1.6	105	6.2	1.21	3.9	15	1.26	151	65	39	26	1.5	1.7	5
179	MLR	2018	Female	YA	Negative		7	14	156	13	18	382	2.63	107	2.5	77	5.3	1.3	5.5	11	1.1	144	57	40	17	2.35294	2.3	4.5
180	MLR	2018	Female	YA	Negative		7	14	59	14	19	173	2.56	104	1.9	85	6	1.09	5.1	13	1.01	140	57	37	20	1.85	1.6	1.6
181	MLR	2018	Female	YA	Negative		7	13	51	10	21	218	2.54	99	2.1	88	5.2	0.95	4.9	11	0.96	140	62	39	23	1.69565	1.3	5.2
182	MLR	2018	Female	YA	Negative		5	13	64	11	21	143	2.59	103	1.4	113	5	1.21	4.9	13	1.22	144	59	39	20	1.95	1.3	2.7
183	MLR	2018	Female	YA	Negative		7	13	282	13	14	220	2.76	106	1.8	98	5.6	1.38	4.7	17	0.98	144	62	41	21	1.95238	0.6	2.3
184	MLR	2018	Male	YA	Negative		6	12	182	13	27	138	2.75	100	2	116	6.2	0.71	4	14	1.39	146	55	36	19	1.89474	2	1.4
185	MLR	2018	Female	YA	Negative		6	11	49	13	20	127	2.55	102	2	92	4.8	0.85	5.2	13	1.19	141	66	40	26	1.53846	1.5	4.8
186	MLR	2018	Female	YA	Positive		6	15	130	10	20	211	2.61	104	2.1	97	6.4	1.04	5.3	12	0.97	142	60	42	18	2.33333	1.5	2.7
187	MLR	2018	Male	YA	Positive		3	10	41	13	18	124	3.04	110	2.3	96	5.4	1.29	4	12	1.24	149	68	42	26	1.61538	1.3	4.3
188	MLR	2018	Female	J	Positive		11	51	576	14	25	797	2.57	102	1.6	111	7.7	1.85	5	17	1.08	144	47	33	14	2.35714	1	3.7
189	MLR	2018	Male	YA	Positive		20	35	153	11	20	586	2.36	103	2.7	77	5.4	1.44	5.8	15	1.27	141	48	26	22	1.18182	1.5	2.6
190	MLR	2018	Female	A	Positive		7	26	68	13	21	516	2.76	99	1.9	119	3.6	1.3	5.5	12	0.77	143	61	42	19	2.21053	2.3	4.6
191	MLR	2018	Female	A	Positive		7	22	82	15	22	289	2.62	99	2.3	111	4.6	1.11	4.7	13	0.99	143	64	41	23	1.78261	2.4	4.7
192	MLR	2018	Female	YA	Positive		10	22	85	12	21	234	2.62	100	1.7	147	6.1	1.26	6	17	0.96	142	60	38	22	1.72727	1.5	4.4
193	MLR	2018	Male	YA	Positive		9	22	88	9	24	168	3.11	100	1.4	114	3.4	1.32	6.3	17	1.3	144	58	37	21	1.7619	0.8	3.6
194	MLR	2018	Female	A	Positive		6	21	75	15	19	247	2.64	104	1.7	126	4.7	1.31	4	10	1.16	146	60	38	22	1.72727	2.2	3.2
195	MLR	2018	Female	YA	Positive		7	20	178	12	23	333	2.77	96	1.7	79	5.1	1.2	3.9	13	1.06	136	60	41	19	2.15789	1.3	4.1
196	MLR	2018	Female	YA	Positive		8	20	69	14	22	238	2.44	102	1.7	98	6.1	1.3	5.5	10	0.82	140	55	37	18	2.05556	1.4	3
197	MLR	2018	Male	YA	Positive		9	20	144	9	19	244	2.58	99	2	86	3.5	1.2	5.7	10	1.08	138	52	32	20	1.6	1.7	1.9
198	MLR	2018	Female	YA	Positive		6	18	337	13	20	279	2.63	96	1.5	92	4.5	1.16	5.1	13	1.01	140	59	38	21	1.80952	0.8	4.2
199	MLR	2018	Male	J	Positive		7	17	442	11	26	330	2.63	97	1.5	76	6.2	1.49	5.2	13	0.98	141	46	33	13	2.53846	1.2	2.3
200	MLR	2018	Female	YA	Positive		9	16	114	9	21	221	2.87	105	1.9	108	5.6	0.89	3.8	13	1.22	151	63	44	19	2.31579	1	6.3
201	MLR	2018	Female	YA	Positive		6	16	57	8	18	167	2.7	102	1.6	151	4.6	1	5.3	26	1.13	144	62	39	23	1.69565	1.3	2.4
202	MLR	2018	Female	YA	Positive		6	14	162	16	17	140	2.71	104	2.2	131	6.2	1.17	4.6	15	1.08	144	64	40	24	1.66667	1.6	3.6
203	MLR	2018	Female	A	Positive		5	11	50	14	19	177	2.41	103	1.2	55	5.1	0.74	4.3	10	0.89	140	57	36	21	1.71429	0.5	1.4
204	MLR	2018	Female	YA	Positive		6	10	84	14	19	171	2.6	102	1.7	76	5.3	1.02	3.8	11	1.03	140	62	41	21	1.95238	1.8	3.8
205	MLR	2018	Male	A			8	17	52	10	21	110	2.73	106	1.6	115	5.3	1.31	5.4	12	1.16	144	62	39	23	1.69565	1.3	3.2
206	MLR	2018	Female	YA			5	12	71	13	22	178	2.59	103	1.6	100	4.2	1.01	4.5	9	0.93	141	53	36	17	2.11765	1.4	4.2
	Yellow indicates excluded outlier.
	Blank indicates insufficient sample volume.
